# Supplementary material for: Viral surveillance of invasive mammals in New Zealand reveals unique viral lineages reflecting their introduction history
Source: J Virol. 2025 Dec 19;100(1):e01440-25. doi: 10.1128/jvi.01440-25 (PMC12817959; doi:10.1128/jvi.01440-25)
Supplement: Table S1 — Alignment information for each viral family/group. [file jvi.01440-25-s0003.xlsx]

## Sheet: Sheet1
Family	Nucleotide (nc) / Amino acid (aa)	Gene / Protein	Alignment algorithm	TrimAl settings	Alignment length	Number of sequences	% Pairwise Identity
Adenoviridae	aa	DNA polymerase	L-IN-SI	-gt 0.9 -cons 20	300	39	51.2
Arteriviridae	aa	ORF1ab	L-IN-SI, --lep -1	-gt 0.9 -cons 20	1194	28	44.1
Astroviridae	aa	ORF1b	E-IN-SI	-gt 0.9 -cons 20	343	23	52.4
Flaviviridae	aa	polyprotein	L-IN-SI, --lep -1	-gt 0.9 -cons 20	2090	47	25.2
Hepeviridae	aa	polyprotein	L-IN-SI	-gt 0.9 -cons 20	1250	20	54.6
Paramyxoviridae	aa	RNA polymerase	L-IN-SI, --lep -1	Auto	1680	47	46.3
Picornaviridae	aa	polyprotein	L-IN-SI, --lep -1	-gt 0.9 -cons 20	1614	82	24.7
Rotavirus	aa	VP1	L-IN-SI, --lep -1	-gt 0.9 -cons 20	372	37	39.5
Wobbly possum disease virus	nc	Whole genome	L-IN-SI	-	13386	9	83.3
Ferret Hepatitis E virus	nc	Whole genome	L-IN-SI	-	9027	21	85.3
Table S1: Alignment information for each viral family/group
