# Supplementary material for: Viral surveillance of invasive mammals in New Zealand reveals unique viral lineages reflecting their introduction history
Source: J Virol. 2025 Dec 19;100(1):e01440-25. doi: 10.1128/jvi.01440-25 (PMC12817959; doi:10.1128/jvi.01440-25)
Supplement: Table S2 — Library metadata. [file jvi.01440-25-s0004.xlsx]

## Sheet: Sheet1
Library ID	Species	Sampling location	# in pool	Reads	Viral diversity	Viral abundance	Shannon index
M1	Ferret	Auckland	7	55377234	1	4.8	0
M2	Weasel	Canterbury	16	81529673	0	0	0
M4	Stoat	Auckland	8	53021734	0	0	0
M5	Ferret	Auckland	11	47188171	1	1.4	0
M6	Weasel	Auckland	7	68915936	0	0	0
M7	Ferret	Auckland	7	61232630	1	0.13	0
M8	Ferret	Auckland	28	55687987	0	0	0
M9	Ferret	Auckland	29	68561042	0	0	0
M10	Weasel	Auckland	5	77374252	2	1.6	0.64
M11	Ferret	Auckland	13	74519649	1	0.19	0
M12	Stoat	Auckland	7	75539884	0	0	0
M13	Stoat	Canterbury	2	78134228	0	0	0
M14	Ferret	Southland	4	63471160	2	504.73	0.53
M15	Ferret	Canterbury	29	63003067	4	441.65	0.49
M16	Ferret	Marlborough	25	53411180	3	236.13	0.7
M17	Ferret	Canterbury	13	66681614	2	1501.97	0.12
M18	Ferret	Southland	8	70066235	1	0.29	0
M19	Ferret	Southland	4	69923896	0	0	0
M20	Ferret	Otago	5	69687444	1	16.56	0
M21	Ferret	Otago	5	60965606	0	0	0
M22	Possum	Southland	15	71853750	2	891.14	0.22
M23	Possum	Otago	18	93553283	3	7552.23	0.85
M24	Hedgehog	Southland	24	62312749	3	36040.6	0.04
Table S2: Library metadata, total number of reads, viral diversity (number of species), viral abundance (reads per million) and Shannon index for each library.
